# Supplementary material for: A cell-free browning strategy: Exosomal miR-21a-5p from ADSCs targets PDCD4 to reshape adipose metabolism
Source: iScience. 2026 Jul 14;29(8):116765. doi: 10.1016/j.isci.2026.116765 (PMC13382807; doi:10.1016/j.isci.2026.116765)
Supplement: Data S1. Raw experimental data generated in this study [file mmc1.zip]

Archive with 152 entries (120 files):
- All original data/All data for New Figure 6 and New Figure 7/
- All original data/All data for New Figure 6 and New Figure 7/Oil red O staining for New Figure 6 and New Figure 7/
- All original data/All data for New Figure 6 and New Figure 7/Oil red O staining for New Figure 6 and New Figure 7/oePDCD4/
- All original data/All data for New Figure 6 and New Figure 7/Oil red O staining for New Figure 6 and New Figure 7/oePDCD4/miR-21a-5p mimic.tif
- All original data/All data for New Figure 6 and New Figure 7/Oil red O staining for New Figure 6 and New Figure 7/oePDCD4/NC.tif
- All original data/All data for New Figure 6 and New Figure 7/Oil red O staining for New Figure 6 and New Figure 7/oePDCD4/oePDCD4.tif
- All original data/All data for New Figure 6 and New Figure 7/Oil red O staining for New Figure 6 and New Figure 7/oePDCD4/oePDCD4+miR-21a-5p mimic.tif
- All original data/All data for New Figure 6 and New Figure 7/Oil red O staining for New Figure 6 and New Figure 7/siPDCD4/
- All original data/All data for New Figure 6 and New Figure 7/Oil red O staining for New Figure 6 and New Figure 7/siPDCD4/miR-21a-5p mimic.tif
- All original data/All data for New Figure 6 and New Figure 7/Oil red O staining for New Figure 6 and New Figure 7/siPDCD4/NC.tif
- All original data/All data for New Figure 6 and New Figure 7/Oil red O staining for New Figure 6 and New Figure 7/siPDCD4/siPDCD4.tif
- All original data/All data for New Figure 6 and New Figure 7/Oil red O staining for New Figure 6 and New Figure 7/siPDCD4/siPDCD4+miR-21a-5p mimic.tif
- All original data/All data for New Figure 6 and New Figure 7/PCR quantify data.xlsx
- All original data/All data for New Figure 6 and New Figure 7/PDCD4 overexpression sequence and Vector.xls
- All original data/All data for New Figure 6 and New Figure 7/PDCD4 siRNA sequence.xls
- All original data/All data for New Figure 6 and New Figure 7/TC TG.xlsx
- All original data/All data for New Figure 6 and New Figure 7/WB original images.pdf
- All original data/All data for New Figure 6 and New Figure 7/WB quantify data.xlsx
- All original data/Metabolic data for Figure 2 and Figure 5.xlsx
- All original data/Morphological detection/
- All original data/Morphological detection/HE for Figure 2/
- All original data/Morphological detection/HE for Figure 2/HFD/
- All original data/Morphological detection/HE for Figure 2/HFD/HFD-1 used for manuscript.tif
- All original data/Morphological detection/HE for Figure 2/HFD/HFD-2.tif
- All original data/Morphological detection/HE for Figure 2/HFD/HFD-3.tif
- All original data/Morphological detection/HE for Figure 2/HFD/HFD-4.tif
- All original data/Morphological detection/HE for Figure 2/HFD/HFD-5.tif
- All original data/Morphological detection/HE for Figure 2/HFD/HFD-6.tif
- All original data/Morphological detection/HE for Figure 2/HFD+ADSC-EXOs/
- All original data/Morphological detection/HE for Figure 2/HFD+ADSC-EXOs/HFD+ADSC-EXOs-1 used for manuscript.tif
- All original data/Morphological detection/HE for Figure 2/HFD+ADSC-EXOs/HFD+ADSC-EXOs-2.tif
- All original data/Morphological detection/HE for Figure 2/HFD+ADSC-EXOs/HFD+ADSC-EXOs-3.tif
- All original data/Morphological detection/HE for Figure 2/HFD+ADSC-EXOs/HFD+ADSC-EXOs-4.tif
- All original data/Morphological detection/HE for Figure 2/HFD+ADSC-EXOs/HFD+ADSC-EXOs-5.tif
- All original data/Morphological detection/HE for Figure 2/HFD+ADSC-EXOs/HFD+ADSC-EXOs-6.tif
- All original data/Morphological detection/HE for Figure 2/NFD/
- All original data/Morphological detection/HE for Figure 2/NFD/NFD-1 used for manuscript.tif
- All original data/Morphological detection/HE for Figure 2/NFD/NFD-2.tif
- All original data/Morphological detection/HE for Figure 2/NFD/NFD-3.tif
- All original data/Morphological detection/HE for Figure 2/NFD/NFD-4.tif
- All original data/Morphological detection/HE for Figure 2/NFD/NFD-5.tif
- All original data/Morphological detection/HE for Figure 2/NFD/NFD-6.tif
- All original data/Morphological detection/IHC for Figure 3/
- All original data/Morphological detection/IHC for Figure 3/IHC for PDCD4/
- All original data/Morphological detection/IHC for Figure 3/IHC for PDCD4/HFD/
- All original data/Morphological detection/IHC for Figure 3/IHC for PDCD4/HFD/HFD-1 used for manuscript.tif
- All original data/Morphological detection/IHC for Figure 3/IHC for PDCD4/HFD/HFD-2.tif
- All original data/Morphological detection/IHC for Figure 3/IHC for PDCD4/HFD/HFD-3.tif
- All original data/Morphological detection/IHC for Figure 3/IHC for PDCD4/HFD/HFD-4.tif
- All original data/Morphological detection/IHC for Figure 3/IHC for PDCD4/HFD/HFD-5.tif
- All original data/Morphological detection/IHC for Figure 3/IHC for PDCD4/HFD/HFD-6.tif
- All original data/Morphological detection/IHC for Figure 3/IHC for PDCD4/HFD+ADSC-EXOs/
- All original data/Morphological detection/IHC for Figure 3/IHC for PDCD4/HFD+ADSC-EXOs/HFD+ADSC-EX0s-1 used for manuscript.tif
- All original data/Morphological detection/IHC for Figure 3/IHC for PDCD4/HFD+ADSC-EXOs/HFD+ADSC-EX0s-2.tif
- All original data/Morphological detection/IHC for Figure 3/IHC for PDCD4/HFD+ADSC-EXOs/HFD+ADSC-EX0s-3.tif
- All original data/Morphological detection/IHC for Figure 3/IHC for PDCD4/HFD+ADSC-EXOs/HFD+ADSC-EX0s-4.tif
- All original data/Morphological detection/IHC for Figure 3/IHC for PDCD4/HFD+ADSC-EXOs/HFD+ADSC-EX0s-5.tif
- All original data/Morphological detection/IHC for Figure 3/IHC for PDCD4/HFD+ADSC-EXOs/HFD+ADSC-EX0s-6.tif
- All original data/Morphological detection/IHC for Figure 3/IHC for PDCD4/NFD/
- All original data/Morphological detection/IHC for Figure 3/IHC for PDCD4/NFD/NFD-1 used for manuscript.tif
- All original data/Morphological detection/IHC for Figure 3/IHC for PDCD4/NFD/NFD-2.tif
- All original data/Morphological detection/IHC for Figure 3/IHC for PDCD4/NFD/NFD-3.tif
- All original data/Morphological detection/IHC for Figure 3/IHC for PDCD4/NFD/NFD-4.tif
- All original data/Morphological detection/IHC for Figure 3/IHC for PDCD4/NFD/NFD-5.tif
- All original data/Morphological detection/IHC for Figure 3/IHC for PDCD4/NFD/NFD-6.tif
- All original data/Morphological detection/IHC for Figure 3/IHC for UCP-1/
- All original data/Morphological detection/IHC for Figure 3/IHC for UCP-1/HFD/
- All original data/Morphological detection/IHC for Figure 3/IHC for UCP-1/HFD/HFD-1 used for manuscript.tif
- All original data/Morphological detection/IHC for Figure 3/IHC for UCP-1/HFD/HFD-2.tif
- All original data/Morphological detection/IHC for Figure 3/IHC for UCP-1/HFD/HFD-3.tif
- All original data/Morphological detection/IHC for Figure 3/IHC for UCP-1/HFD/HFD-4.tif
- All original data/Morphological detection/IHC for Figure 3/IHC for UCP-1/HFD/HFD-5.tif
- All original data/Morphological detection/IHC for Figure 3/IHC for UCP-1/HFD/HFD-6.tif
- All original data/Morphological detection/IHC for Figure 3/IHC for UCP-1/HFD+ADSC-EXOs/
- All original data/Morphological detection/IHC for Figure 3/IHC for UCP-1/HFD+ADSC-EXOs/HFD+ADSC-EXO-1 used for manuscript.tif
- All original data/Morphological detection/IHC for Figure 3/IHC for UCP-1/HFD+ADSC-EXOs/HFD+ADSC-EXO-2.tif
- All original data/Morphological detection/IHC for Figure 3/IHC for UCP-1/HFD+ADSC-EXOs/HFD+ADSC-EXO-3.tif
- All original data/Morphological detection/IHC for Figure 3/IHC for UCP-1/HFD+ADSC-EXOs/HFD+ADSC-EXO-4.tif
- All original data/Morphological detection/IHC for Figure 3/IHC for UCP-1/HFD+ADSC-EXOs/HFD+ADSC-EXO-5.tif
- All original data/Morphological detection/IHC for Figure 3/IHC for UCP-1/HFD+ADSC-EXOs/HFD+ADSC-EXO-6.tif
- All original data/Morphological detection/IHC for Figure 3/IHC for UCP-1/NFD/
- All original data/Morphological detection/IHC for Figure 3/IHC for UCP-1/NFD/NFD-1.tif
- All original data/Morphological detection/IHC for Figure 3/IHC for UCP-1/NFD/NFD-2.tif
- All original data/Morphological detection/IHC for Figure 3/IHC for UCP-1/NFD/NFD-3.tif
- All original data/Morphological detection/IHC for Figure 3/IHC for UCP-1/NFD/NFD-4.tif
- All original data/Morphological detection/IHC for Figure 3/IHC for UCP-1/NFD/NFD-5.tif
- All original data/Morphological detection/IHC for Figure 3/IHC for UCP-1/NFD/NFD-6.tif
- All original data/Morphological detection/Oil-red staining/
- All original data/Morphological detection/Oil-red staining/Oil-red staining for Figure 4/
- All original data/Morphological detection/Oil-red staining/Oil-red staining for Figure 4/Day0/
- All original data/Morphological detection/Oil-red staining/Oil-red staining for Figure 4/Day0/Day0-1 used for manuscript.tif
- All original data/Morphological detection/Oil-red staining/Oil-red staining for Figure 4/Day0/Day0-2.tif
- All original data/Morphological detection/Oil-red staining/Oil-red staining for Figure 4/Day0/Day0-3.tif
- All original data/Morphological detection/Oil-red staining/Oil-red staining for Figure 4/Day0/Day0-4.tif
- All original data/Morphological detection/Oil-red staining/Oil-red staining for Figure 4/Day0/Day0-5.tif
- All original data/Morphological detection/Oil-red staining/Oil-red staining for Figure 4/Day0/Day0-6.tif
- All original data/Morphological detection/Oil-red staining/Oil-red staining for Figure 4/Day10/
- All original data/Morphological detection/Oil-red staining/Oil-red staining for Figure 4/Day10/Day10-1 used for manuscript.tif
- All original data/Morphological detection/Oil-red staining/Oil-red staining for Figure 4/Day10/Day10-2.tif
- All original data/Morphological detection/Oil-red staining/Oil-red staining for Figure 4/Day10/Day10-3.tif
- All original data/Morphological detection/Oil-red staining/Oil-red staining for Figure 4/Day10/Day10-4.tif
- All original data/Morphological detection/Oil-red staining/Oil-red staining for Figure 4/Day10/Day10-5.tif
- All original data/Morphological detection/Oil-red staining/Oil-red staining for Figure 4/Day10/Day10-6.tif
- All original data/Morphological detection/Oil-red staining/Oil-red staining for Figure 4/Day4/
- All original data/Morphological detection/Oil-red staining/Oil-red staining for Figure 4/Day4/Day4-1 used for manuscript.tif
- All original data/Morphological detection/Oil-red staining/Oil-red staining for Figure 4/Day4/Day4-2.tif
- All original data/Morphological detection/Oil-red staining/Oil-red staining for Figure 4/Day4/Day4-3.tif
- All original data/Morphological detection/Oil-red staining/Oil-red staining for Figure 4/Day4/Day4-4.tif
- All original data/Morphological detection/Oil-red staining/Oil-red staining for Figure 4/Day4/Day4-5.tif
- All original data/Morphological detection/Oil-red staining/Oil-red staining for Figure 4/Day4/Day4-6.tif
- All original data/Morphological detection/Oil-red staining/Oil-red staining for Figure 4/Day8/
- All original data/Morphological detection/Oil-red staining/Oil-red staining for Figure 4/Day8/Day8-1 used for manuscript.tif
- All original data/Morphological detection/Oil-red staining/Oil-red staining for Figure 4/Day8/Day8-2.tif
- All original data/Morphological detection/Oil-red staining/Oil-red staining for Figure 4/Day8/Day8-3.tif
- All original data/Morphological detection/Oil-red staining/Oil-red staining for Figure 4/Day8/Day8-4.tif
- All original data/Morphological detection/Oil-red staining/Oil-red staining for Figure 4/Day8/Day8-5.tif
- All original data/Morphological detection/Oil-red staining/Oil-red staining for Figure 4/Day8/Day8-6.tif
- All original data/Morphological detection/Oil-red staining/Oil-red staining for Figure 5/
- All original data/Morphological detection/Oil-red staining/Oil-red staining for Figure 5/miR-21a-5p  Inhibitor/
- All original data/Morphological detection/Oil-red staining/Oil-red staining for Figure 5/miR-21a-5p  Inhibitor/miR-21a-5p  Inhibitor-1 used for manuscript.tif
- All original data/Morphological detection/Oil-red staining/Oil-red staining for Figure 5/miR-21a-5p  Inhibitor/miR-21a-5p  Inhibitor-2.tif
- All original data/Morphological detection/Oil-red staining/Oil-red staining for Figure 5/miR-21a-5p  Inhibitor/miR-21a-5p  Inhibitor-3.tif
- All original data/Morphological detection/Oil-red staining/Oil-red staining for Figure 5/miR-21a-5p  Inhibitor/miR-21a-5p  Inhibitor-4.tif
- All original data/Morphological detection/Oil-red staining/Oil-red staining for Figure 5/miR-21a-5p  Inhibitor/miR-21a-5p  Inhibitor-5.tif
- All original data/Morphological detection/Oil-red staining/Oil-red staining for Figure 5/miR-21a-5p  Inhibitor/miR-21a-5p  Inhibitor-6.tif
- All original data/Morphological detection/Oil-red staining/Oil-red staining for Figure 5/miR-21a-5p  Mimic/
- All original data/Morphological detection/Oil-red staining/Oil-red staining for Figure 5/miR-21a-5p  Mimic/miR-21a-5p  Mimic-1 used for manuscript.tif
- All original data/Morphological detection/Oil-red staining/Oil-red staining for Figure 5/miR-21a-5p  Mimic/miR-21a-5p  Mimic-2.tif
- All original data/Morphological detection/Oil-red staining/Oil-red staining for Figure 5/miR-21a-5p  Mimic/miR-21a-5p  Mimic-3.tif
- All original data/Morphological detection/Oil-red staining/Oil-red staining for Figure 5/miR-21a-5p  Mimic/miR-21a-5p  Mimic-4.tif
- All original data/Morphological detection/Oil-red staining/Oil-red staining for Figure 5/miR-21a-5p  Mimic/miR-21a-5p  Mimic-5.tif
- All original data/Morphological detection/Oil-red staining/Oil-red staining for Figure 5/miR-21a-5p  Mimic/miR-21a-5p  Mimic-6.tif
- All original data/Morphological detection/Oil-red staining/Oil-red staining for Figure 5/NC/
- All original data/Morphological detection/Oil-red staining/Oil-red staining for Figure 5/NC/NC-1 used for manuscript.tif
- All original data/Morphological detection/Oil-red staining/Oil-red staining for Figure 5/NC/NC-2.tif
- All original data/Morphological detection/Oil-red staining/Oil-red staining for Figure 5/NC/NC-3.tif
- All original data/Morphological detection/Oil-red staining/Oil-red staining for Figure 5/NC/NC-4.tif
- All original data/Morphological detection/Oil-red staining/Oil-red staining for Figure 5/NC/NC-5.tif
- All original data/Morphological detection/Oil-red staining/Oil-red staining for Figure 5/NC/NC-6.tif
- All original data/PDCD4 MUT Sequence for New Figure 8/
- All original data/PDCD4 MUT Sequence for New Figure 8/G0341413-1 PDCD4-WT-sense.pdf
- All original data/PDCD4 MUT Sequence for New Figure 8/G0341413-2 PDCD4-MUT-sense.pdf
- All original data/PDCD4 MUT Sequence for New Figure 8/PDCD4-sense.docx
- All original data/qPCR related data/
- All original data/qPCR related data/qPCR primer sequence.docx
- All original data/qPCR related data/qPCR/
- All original data/qPCR related data/qPCR/Figure 2 PCR.xlsx
- All original data/qPCR related data/qPCR/Figure 4 PCR.xlsx
- All original data/qPCR related data/qPCR/Figure 5 PCR.xlsx
- All original data/WB related data/
- All original data/WB related data/WB bands quantity.xlsx
- All original data/WB related data/WB Original images.pdf
