# Supplementary material for: A cell-free browning strategy: Exosomal miR-21a-5p from ADSCs targets PDCD4 to reshape adipose metabolism
Source: iScience. 2026 Jul 14;29(8):116765. doi: 10.1016/j.isci.2026.116765 (PMC13382807; doi:10.1016/j.isci.2026.116765)
Supplement: Data S1. Raw experimental data generated in this study [file mmc1.zip › All original data/All data for New Figure 6 and New Figure 7/PCR quantify data.xlsx]

## Sheet: Sheet1
		基因									平均值					△CT=CT目的基因-CtAction				△△CT=△CT实验-△CT对照				扩增倍数=2-△△CT
	标本编号	Action	Action	PDCD4	PDCD4						Action	PDCD4				PDCD4				PDCD4				PDCD4
NC	1	18.0285	18.3642	26.1677	26.2844						18.1964	26.2261				8.0297				-0.0340208				1.02386
	2	18.7365	18.5232	26.4843	26.8747						18.6298	26.6795				8.04966				-0.0140579				1.00979
	3	17.9828	17.6733	25.8373	25.9872						17.828	25.9123				8.08424				0.0205155				0.98588
	4	18.6465	18.3555	26.5463	26.6383						18.501	26.5923				8.09128				0.0275632				0.981076
531	5	18.3628	18.3564	27.9887	28.2636						18.3596	28.1262				9.76655				1.70283				0.307184
	6	17.8735	17.3836	27.1347	27.9635						17.6286	27.5491				9.92055				1.85683				0.276082
	7	16.8274	16.4613	27.6374	27.9839						16.6443	27.8107				11.1663				3.10259				0.11642
	8	18.3665	18.6365	28.7676	28.8746						18.5015	28.8211				10.3197				2.25594				0.209361
720	9	17.4674	17.3365	26.9398	27.1367						17.4019	27.0383				9.63634				1.57262				0.336196
	10	18.0377	18.3646	27.9882	27.9924						18.2012	27.9903				9.78915				1.72543				0.302408
	11	18.2365	18.3567	27.8573	27.8725						18.2966	27.8649				9.56826				1.50454				0.352443
	12	17.9874	17.4647	27.9964	27.3648						17.7261	27.6806				9.95452				1.8908				0.269658
974	13	16.7343	16.8477	25.9778	26.1209						16.791	26.0494				9.25839				1.19467				0.436887
	14	17.6435	17.4372	25.9629	25.993						17.5404	25.978				8.43756				0.37384				0.771726
	15	16.8375	17.0287	25.95	26.0275						16.9331	25.9887				9.05562				0.991904				0.502814
	16	17.0285	17.5309	26.5222	26.3094						17.2797	26.4158				9.1361				1.07238				0.475534
																对照组平均值
																PDCD4
																8.06372
		基因									平均值					△CT=CT目的基因-CtAction				△△CT=△CT实验-△CT对照				扩增倍数=2-△△CT
	标本编号	Action	Action	PDCD4	PDCD4	miR-21a-5p	miR-21a-5p				Action	PDCD4	miR-21a-5p			PDCD4	miR-21a-5p			PDCD4	miR-21a-5p			PDCD4	miR-21a-5p
NC	1	18.33	18.2372	27.6288	27.6838	27.5395	27.8293				18.2836	27.6563	27.6844			9.37267	9.40082			-0.0513904	-0.0753951			1.03626	1.05365
	2	17.5295	17.7265	26.9957	26.9698	26.9885	27.0983				17.628	26.9828	27.0434			9.35479	9.41544			-0.0692713	-0.060779			1.04919	1.04303
	3	17.2645	17.0432	26.6894	26.583	26.7111	26.7228				17.1539	26.6362	26.7169			9.48232	9.56308			0.0582572	0.0868613			0.960424	0.941569
	4	18.0929	17.9837	27.5297	27.5198	27.2174	27.9103				18.0383	27.5248	27.5639			9.48647	9.52553			0.0624046	0.0493128			0.957667	0.966397
siPDCD4	5	16.3723	16.2731	26.9928	26.9824	25.7382	25.6224				16.3227	26.9876	25.6803			10.6649	9.35761			1.24084	-0.118606			0.423127	1.08569
	6	16.2293	16.2621	27.9285	27.7827	25.7789	25.822				16.2457	27.8556	25.8004			11.6099	9.55471			2.18581	0.0784928			0.219789	0.947047
	7	16.6313	16.4379	27.1094	27.1039	25.9202	25.9993				16.5346	27.1067	25.9597			10.5721	9.42515			1.14801	-0.0510613			0.451247	1.03603
	8	16.2837	16.0726	27.4927	27.0193	25.6372	25.6982				16.1782	27.256	25.6677			11.0778	9.48953			1.65377	0.0133146			0.317809	0.990813
miR-21a-5p Mimic	9	17.2646	17.5028	28.4671	28.209	26.1221	26.0109				17.3837	28.338	26.0665			10.9543	8.68279			1.53023	-0.793421			0.346223	1.73318
	10	16.9828	16.8029	27.2168	26.9874	25.4393	25.3902				16.8929	27.1021	25.4147			10.2092	8.52185			0.785148	-0.954366			0.580293	1.93773
	11	17.1673	17.2148	27.6694	27.7265	25.9284	25.8882				17.1911	27.6979	25.9083			10.5069	8.71725			1.0828	-0.758969			0.472112	1.69228
	12	18.1904	18.2346	28.9284	28.2902	26.802	26.6903				18.2125	28.6093	26.7461			10.3968	8.53366			0.972754	-0.942553			0.509532	1.92193
miR-21a-5p Mimic+siPDCD4	13	16.6741	16.5321	27.6214	27.7109	25.353	25.0146				16.6031	27.6662	25.1838			11.0631	8.58067			1.63899	-0.895545			0.32108	1.86031
	14	16.9348	16.8257	28.2928	28.3993	25.9029	25.2198				16.8803	28.3461	25.5614			11.4658	8.68109			2.04175	-0.795123			0.242869	1.73522
	15	16.3525	16.1193	27.9273	28.192	24.9326	24.9092				16.2359	28.0597	24.9209			11.8238	8.685			2.39972	-0.791211			0.189501	1.73053
	16	17.0199	17.1264	28.4372	28.1746	25.2878	25.9824				17.0731	28.3059	25.6351			11.2328	8.56198			1.80874	-0.914235			0.28544	1.88457
																对照组平均值
																PDCD4	miR-21a-5p
																9.42406	9.47621
		基因									平均值					△CT=CT目的基因-CtAction				△△CT=△CT实验-△CT对照				扩增倍数=2-△△CT
	标本编号	Action	Action	PDCD4	PDCD4	miR-21a-5p	miR-21a-5p				Action	PDCD4	miR-21a-5p			PDCD4	miR-21a-5p			PDCD4	miR-21a-5p			PDCD4	miR-21a-5p
NC	1	18.2546	18.3654	26.4268	26.8093	27.7074	27.9194				18.31	26.618	27.8134			8.30805	9.50339			0.0832661	0.0271787			0.943918	0.981338
	2	18.2478	17.9833	26.2929	26.3804	27.6589	27.6163				18.1155	26.3366	27.6376			8.22111	9.52209			-0.00367685	0.0458779			1.00255	0.9687
	3	18.1746	18.5537	26.3935	26.5678	27.699	27.7962				18.3642	26.4806	27.7476			8.11648	9.38346			-0.108306	-0.0927535			1.07796	1.0664
	4	18.2634	18.5364	26.4701	26.8367	27.926					18.3999	26.6534	27.926			8.2535	9.52605			0.0287163	0.0498361			0.980292	0.966046
oePDCD4	5	17.6255	17.6735	24.5836	24.9879	26.9707	27.0483				17.6495	24.7857	27.0095			7.13624	9.36			-1.08854	-0.116216			2.12659	1.08389
	6	16.9761	16.4929	24.1904	24.5484	26.1476	26.1326				16.7345	24.3694	26.1401			7.63491	9.40559			-0.589878	-0.0706199			1.50512	1.05017
	7	17.9033	17.1275	24.8936	24.7375	26.9926	26.9891				17.5154	24.8156	26.9909			7.30018	9.4755			-0.924607	-0.000716394			1.89817	1.0005
	8	16.5365	16.2898	23.9377	23.9736	26.0098	25.9448				16.4131	23.9557	25.9773			7.54254	9.56421			-0.682242	0.0879926			1.60463	0.940831
miR-21a-5p Mimic	9	18.2987	18.4048	27.6883	27.5902	27.1647	27.0221				18.3518	27.6392	27.0934			9.28746	8.7416			1.06268	-0.734619			0.478743	1.66396
	10	17.1362	17.4268	26.6287	26.8964	26.0049	25.9586				17.2815	26.7625	25.9817			9.48103	8.70022			1.25625	-0.775995			0.418631	1.71237
	11	18.6245	——	27.5939	27.8894	27.0985	27.2394				18.6245	27.7416	27.1689			9.11712	8.5444			0.892331	-0.931813			0.538743	1.90767
	12	17.2147	17.7865	27.5581	27.8635	26.3589	26.189				17.5006	27.7108	26.274			10.2102	8.77341			1.98544	-0.702803			0.252535	1.62766
miR-21a-5p Mimic+oePDCD4	13	17.2374	——	25.8477	——	25.9904	26.0129				17.2374	25.8477	26.0016			8.61024	8.76423			0.385455	-0.711987			0.765538	1.63806
	14	18.7655	18.3615	26.9797	26.9648	27.1664	27.284				18.5635	26.9723	27.2252			8.40875	8.66168			0.183961	-0.814531			0.880283	1.75873
	15	17.5744	17.0938	25.7893	25.8719	26.0112	26.1194				17.3341	25.8306	26.0653			8.4965	8.73119			0.271713	-0.745025			0.828336	1.676
	16	18.3472	18.7627	27.3984	26.9889	27.0932	27.2019				18.555	27.1936	27.1476			8.63866	8.59262			0.413878	-0.883598			0.750603	1.84497
																对照组平均值
																PDCD4	miR-21a-5p
																8.22479	9.48375
		基因									平均值					△CT=CT目的基因-CtAction				△△CT=△CT实验-△CT对照				扩增倍数=2-△△CT
	标本编号	Action	Action	PpARγ	PpARγ	CEBPα	CEBPα				Action	PpARγ	CEBPα			PpARγ	CEBPα			PpARγ	CEBPα			PpARγ	CEBPα
NC	1	16.4545	16.5424	26.1847	26.4812	25.8268	25.9476				16.4985	26.333	25.8872			9.83451	9.38874			-0.0382605	-0.087478			1.02687	1.06251
	2	16.8736	16.6732	26.5039	26.7094	26.4692	25.9902				16.7734	26.6067	26.2297			9.83323	9.45628			-0.0395387	-0.0199305			1.02779	1.01391
	3	16.9857	16.9659	26.8926	26.9647	26.4935	26.2844				16.9758	26.9287	26.3889			9.95282	9.41307			0.080049	-0.0631453			0.946026	1.04474
	4	17.2143	17.3268	27.1473	27.1349	26.8573	26.5458				17.2706	27.1411	26.7016			9.87052	9.43102			-0.00224976	-0.0451943			1.00156	1.03182
siPDCD4	5	16.9027	16.5604	28.359	28.3865	27.3186	27.4639				16.7316	28.3727	27.3912			11.6412	10.6597			1.76841	1.18347			0.293532	0.440292
	6	18.6471	18.9187	29.9942	29.9895	28.9921	29.1149				18.7829	29.9918	29.0535			11.2089	10.2706			1.33615	0.794359			0.396076	0.576599
	7	16.3712	16.5134	27.9392	27.8521	26.8042	26.9573				16.4423	27.8957	26.8808			11.4534	10.4385			1.58058	0.962262			0.334347	0.513252
	8	17.7533	17.8643	28.9726	28.8692	28.5413	28.1832				17.8088	28.9209	28.3623			11.1121	10.5535			1.23937	1.07726			0.423557	0.473927
miR-21a-5p Mimic	9	17.7906	17.2417	28.8931	28.8286	28.2357	28.5509				17.5162	28.8608	28.3933			11.3447	10.8772			1.4719	1.40095			0.360507	0.37868
	10	18.8269	18.6724	29.5472	29.7185	28.9638	29.1726				18.7496	29.6329	29.0682			10.8832	10.3185			1.01045	0.842324			0.496391	0.557744
	11	16.5604	16.789	27.7905	27.0258	28.1982	28.1974				16.6747	27.4082	28.1978			10.7335	11.5231			0.860698	2.0469			0.550686	0.242003
	12	18.3392	17.1257	28.9614	28.7694	27.9954	28.1932				17.7324	28.8654	28.0943			11.133	10.3619			1.26023	0.885648			0.417476	0.541244
miR-21a-5p Mimic+siPDCD4	13	17.0162	17.9326	28.8218	28.8973	28.1042	28.7264				17.4744	28.8595	28.4153			11.3851	10.9409			1.51236	1.4647			0.350538	0.362311
	14	16.1348	16.2065	28.6732	28.746	27.3508	27.8613				16.1707	28.7096	27.606			12.539	11.4354			2.66619	1.95916			0.157543	0.257177
	15	16.7821	16.0183	27.9458	27.2367	27.1379	26.9022				16.4002	27.5912	27.02			11.191	10.6198			1.31827	1.14361			0.401015	0.452627
	16	17.1981	17.5493	28.2165	28.5398	28.3024	28.174				17.3737	28.3782	28.2382			11.0045	10.8645			1.13173	1.3883			0.456367	0.382016
																对照组平均值
																PpARγ	CEBPα
																9.87277	9.42228
		基因									平均值					△CT=CT目的基因-CtAction				△△CT=△CT实验-△CT对照				扩增倍数=2-△△CT
	标本编号	Action	Action	PGC1-α	PGC1-α	UCP1	UCP1				Action	PGC1-α	UCP1			PGC1-α	UCP1			PGC1-α	UCP1			PGC1-α	UCP1
NC	1	16.0375	16.9641	27.0124	27.4754	26.0137	26.0098				16.5008	27.2439	26.0118			10.7431	9.51094			0.0396078	0.034725			0.972919	0.976218
	2	16.4296	16.157	26.9417	26.9833	25.9487	25.3641				16.2933	26.9625	25.6564			10.6692	9.3631			-0.034302	-0.113118			1.02406	1.08156
	3	16.7833	16.5143	27.4759	27.1541	26.0896	26.1968				16.6488	27.315	26.1432			10.6663	9.49443			-0.0371952	0.0182111			1.02612	0.987456
	4	17.0144	17.8614	28.1837	28.1627	27.0124	26.9382				17.4379	28.1732	26.9753			10.7353	9.5374			0.0318894	0.0611863			0.978138	0.958476
siPDCD4	5	17.2584	17.1368	26.9024	26.1587	26.1371	26.1853				17.1976	26.5306	26.1612			9.33298	8.96365			-1.37048	-0.512569			2.58557	1.42659
	6	17.6072	17.4892	26.9685	26.5472	25.974	26.1216				17.5482	26.7578	26.0478			9.20964	8.49961			-1.49382	-0.976601			2.81634	1.96782
	7	17.9487	17.7328	26.9986	26.8792	26.9164	26.0001				17.8408	26.9389	26.4583			9.09811	8.6175			-1.60535	-0.858717			3.04269	1.81343
	8	18.1249	17.976	26.9693	26.7963	27.0614	27.0155				18.0504	26.8828	27.0385			8.83239	8.98801			-1.87107	-0.488209			3.65804	1.4027
miR-21a-5p Mimic	9	18.3367	18.2075	27.7836	27.0165	27.1033	27.3473				18.2721	27.4001	27.2253			9.12793	8.95314			-1.57553	-0.523072			2.98045	1.43701
	10	18.5782	18.4537	27.9958	27.2549	27.2377	27.4761				18.516	27.6253	27.3569			9.10937	8.84091			-1.59409	-0.635303			3.01905	1.55326
	11	18.7945	18.6701	28.0044	28.1963	27.3841	27.6093				18.7323	28.1003	27.4967			9.36802	8.76438			-1.33544	-0.711836			2.52352	1.63789
	12	19.0194	18.8913	27.9178	27.9156	27.9265	——				18.9554	27.9167	27.9265			8.96138	8.97113			-1.74208	-0.505088			3.34516	1.41921
miR-21a-5p Mimic+siPDCD4	13	19.2417	19.1247	28.6392	28.0392	28.1814	27.7943				19.1832	28.3392	27.9878			9.15597	8.80464			-1.54749	-0.671576			2.92307	1.59281
	14	19.4629	19.3461	28.1615	28.2965	28.0305	28.1738				19.4045	28.229	28.1022			8.82454	8.6977			-1.87892	-0.778511			3.678	1.71536
	15	19.6857	19.5739	28.8438	28.5641	27.9843	27.9764				19.6298	28.704	27.9803			9.07415	8.35052			-1.62931	-1.12569			3.09365	2.18206
	16	19.8377	19.7481	28.8386	28.9916	28.4714	28.8486				19.7929	28.9151	28.66			9.12225	8.86712			-1.58121	-0.609092			2.99221	1.5253
																对照组平均值
																PGC1-α	UCP1
																10.7035	9.47647
		基因									平均值					△CT=CT目的基因-CtAction				△△CT=△CT实验-△CT对照				扩增倍数=2-△△CT
	标本编号	Action	Action	PpARγ	PpARγ	CEBPα	CEBPα				Action	PpARγ	CEBPα			PpARγ	CEBPα			PpARγ	CEBPα			PpARγ	CEBPα
NC	1	15.0138	15.8237	25.0164	25.5741	25.0476	24.8965				15.4188	25.2952	24.972			9.87644	9.55324			0.0872458	0.0770261			0.941318	0.94801
	2	15.2485	15.9641	25.1527	25.7136	25.184	25.1379				15.6063	25.4332	25.1609			9.82685	9.55463			0.0376576	0.078411			0.974235	0.9471
	3	15.9972	15.6318	25.2974	25.8612	24.9824	25.3793				15.8145	25.5793	25.1808			9.76483	9.36632			-0.0243577	-0.109891			1.01703	1.07915
	4	15.9713	16.0872	25.4387	25.9971	25.4582	25.624				16.0293	25.7179	25.5411			9.68865	9.51181			-0.100546	0.0355978			1.07218	0.975627
oePDCD4	5	17.4257	17.9998	26.2642	26.832	26.5583	26.0073				17.7127	26.5481	26.2828			8.83534	8.57004			-0.953854	-0.906171			1.93704	1.87407
	6	18.5798	18.1367	26.8083	26.9734	26.6974	26.9459				18.3583	26.8909	26.8217			8.53258	8.46338			-1.25661	-1.01283			2.38934	2.01787
	7	18.7034	18.2841	27.5571	27.1165	26.8342	26.9817				18.4938	27.3368	26.9079			8.84307	8.41415			-0.946124	-1.06206			1.92669	2.08792
	8	17.9613	18.1294	27.1995	26.9592	26.9731	26.4198				18.0453	27.0793	26.6965			9.03401	8.65115			-0.75518	-0.825063			1.68784	1.77161
miR-21a-5p Mimic	9	16.3094	18.5678	28.961	28.3947	27.7345	27.9544				17.4386	28.6779	27.8444			11.2392	10.4058			1.45004	0.929612			0.366011	0.525
	10	16.4529	18.7012	29.1047	28.1964	28.1761	27.9986				17.577	28.6506	28.0873			11.0735	10.5103			1.28433	1.03408			0.410562	0.488328
	11	16.5783	18.8496	28.8183	28.1748	27.9857	27.984				17.7139	28.4966	27.9849			10.7826	10.2709			0.993457	0.794724			0.502273	0.576454
	12	16.724	18.9921	28.9521	28.8196	28.4583	28.4982				17.858	28.8858	28.4782			11.0278	10.6202			1.23858	1.14396			0.423791	0.452515
miR-21a-5p Mimic+oePDCD4	13	16.8694	19.1387	27.1739	27.996	27.1935	27.7281				18.004	27.5849	27.4608			9.58091	9.4568			-0.208278	-0.0194152			1.15531	1.01355
	14	17.0159	19.2764	27.8476	27.2684	26.9949	26.9563				18.1462	27.558	26.9756			9.41182	8.82939			-0.377367	-0.646822			1.29897	1.56571
	15	17.1387	19.8576	28.2821	28.4137	27.4652	27.9215				18.4981	28.3479	27.6933			9.84978	9.1952			0.0605905	-0.281016			0.958872	1.21505
	16	17.2964	19.9715	27.9255	27.9591	27.7938	27.9876				18.634	27.9423	27.8907			9.30834	9.25673			-0.480854	-0.219483			1.39557	1.16432
																对照组平均值
																PpARγ	CEBPα
																9.78919	9.4965
		基因									平均值					△CT=CT目的基因-CtAction				△△CT=△CT实验-△CT对照				扩增倍数=2-△△CT
	标本编号	Action	Action	PGC1-α	PGC1-α	UCP1	UCP1				Action	PGC1-α	UCP1			PGC1-α	UCP1			PGC1-α	UCP1			PGC1-α	UCP1
NC	1	17.0049	17.5869	26.0098	28.1075	26.7037	26.5815				17.2959	27.0587	26.6426			9.76275	9.34666			0.0275243	-0.129551			0.981102	1.09395
	2	17.1486	17.7325	26.1474	28.2388	26.9478	27.0247				17.4405	27.1931	26.9863			9.75254	9.54572			0.0173201	0.0695101			0.988066	0.952962
	3	17.2939	17.8753	26.2828	28.3751	26.9986	26.9633				17.5846	27.3289	26.9809			9.74433	9.39634			0.00911041	-0.0798749			0.993705	1.05693
	4	17.8572	17.7133	26.4193	28.5137	27.5363	27.0761				17.7853	27.4665	27.3062			9.68127	9.52097			-0.0539548	0.0447568			1.03811	0.969453
oePDCD4	5	19.2486	19.7982	29.559	29.6471	29.7984	29.8695				19.5234	29.603	29.8339			10.0796	10.3105			0.3444	0.834302			0.787636	0.560854
	6	18.3857	18.1462	28.6936	28.7865	28.7361	28.9053				18.266	28.74	28.8207			10.4741	10.5548			0.738844	1.07855			0.599219	0.473504
	7	17.5214	17.9236	27.8329	27.9143	28.8827	28.1473				17.7225	27.8736	28.515			10.1511	10.7925			0.41588	1.31627			0.749562	0.401572
	8	18.6675	18.0623	28.9682	29.0571	28.728	28.2956				18.3649	29.0127	28.5118			10.6477	10.1469			0.912514	0.670676			0.531259	0.628212
miR-21a-5p Mimic	9	18.1594	18.7136	27.0329	27.1926	27.1548	27.7282				18.4365	27.1127	27.4415			8.67624	9.005			-1.05898	-0.471214			2.08346	1.38628
	10	18.2941	18.8521	27.1344	27.5982	26.9958	27.3647				18.5731	27.3663	27.1802			8.7932	8.60715			-0.942026	-0.869064			1.92122	1.82648
	11	18.4369	18.9997	27.919	27.469	27.4387	27.7036				18.7183	27.694	27.5711			8.97568	8.85282			-0.759538	-0.623393			1.69295	1.54049
	12	18.5714	19.1038	27.9524	27.5968	27.9794	27.1493				18.8376	27.7746	27.5643			8.93698	8.7267			-0.798243	-0.749517			1.73898	1.68123
miR-21a-5p Mimic+oePDCD4	13	17.2017	17.827	26.5983	26.7341	27.4388	27.005				17.5144	26.6662	27.2219			9.15184	9.7075			-0.583385	0.231286			1.49836	0.851875
	14	17.3682	17.9583	27.7361	27.1674	27.9741	27.1463				17.6633	27.4518	27.5602			9.78849	9.89696			0.0532677	0.420743			0.963751	0.74704
	15	17.5033	18.1483	27.1715	27.5299	28.0196	28.0472				17.8258	27.3507	28.0334			9.52493	10.2076			-0.210294	0.731385			1.15692	0.602325
	16	17.6941	18.2874	26.9992	27.1864	28.0053	28.1913				17.9908	27.0928	28.0983			9.10206	10.1075			-0.633159	0.631289			1.55096	0.645599
																对照组平均值
																PGC1-α	UCP1
																9.73522	9.45242
