# Supplementary material for: A cell-free browning strategy: Exosomal miR-21a-5p from ADSCs targets PDCD4 to reshape adipose metabolism
Source: iScience. 2026 Jul 14;29(8):116765. doi: 10.1016/j.isci.2026.116765 (PMC13382807; doi:10.1016/j.isci.2026.116765)
Supplement: Data S1. Raw experimental data generated in this study [file mmc1.zip › All original data/All data for New Figure 6 and New Figure 7/PDCD4 overexpression sequence and Vector.xls]

## Sheet: 全基因
Vector type	Gene name	Sequence（5'-3') (Accession number/Gene ID)	Gene longth（bp）	Vector name
Regular overexpression vector	PDCD4 mus	>NM_011050.4 Mus musculus programmed cell death 4 (Pdcd4) transcript variant 1, mRNA ATGGATATAGAAAATGAGCAGACACTGAATGTGAACCCCACTGACCCTGACAATTTAAGCGACTCTCTCTTTTCTGGAGATGAAGAAAATGCTGGCACTGAAGAAATAAAGAATGAAATAAATGGAAATTGGATTTCCGCATCTACTATTAATGAAGCTAGAATCAATGCAAAAGCCAAAAGACGACTGCGGAAAAATTCATCCCGGGACTCTGGCCGAGGAGACTCAGTCAGTGACAATGGAAGTGAAGCGGTTAGAAGTGGAGTTGCTGTGCCCACCAGTCCAAAAGGAAGGTTGCTAGATAGGCGGTCCAG…	1410	pcDNA3.1(+)
