# Supplementary material for: A cell-free browning strategy: Exosomal miR-21a-5p from ADSCs targets PDCD4 to reshape adipose metabolism
Source: iScience. 2026 Jul 14;29(8):116765. doi: 10.1016/j.isci.2026.116765 (PMC13382807; doi:10.1016/j.isci.2026.116765)
Supplement: Data S1. Raw experimental data generated in this study [file mmc1.zip › All original data/All data for New Figure 6 and New Figure 7/PDCD4 siRNA sequence.xls]

## Sheet: RNA oligo
Gene name	Sequence
	sense（5'-3'）	antisense（5'-3'）
Pdcd4-Mus-531	GGAAGUGAAGCGGUUAGAATT	UUCUAACCGCUUCACUUCCTT
Pdcd4-Mus-720	GAUGACGACCAGGAGAACUTT	AGUUCUCCUGGUCGUCAUCTT
Pdcd4-Mus-974	GACGGUGAUGAGCACAAAUTT	AUUUGUGCUCAUCACCGUCTT
GP-transfect-Mate
