# Supplementary material for: A cell-free browning strategy: Exosomal miR-21a-5p from ADSCs targets PDCD4 to reshape adipose metabolism
Source: iScience. 2026 Jul 14;29(8):116765. doi: 10.1016/j.isci.2026.116765 (PMC13382807; doi:10.1016/j.isci.2026.116765)
Supplement: Data S1. Raw experimental data generated in this study [file mmc1.zip › All original data/All data for New Figure 6 and New Figure 7/TC TG.xlsx]

## Sheet: Sheet1
TC	NC	siPDCD4	miR-21a-5p Mimic	miR-21a-5p Mimic+siPDCD4
	1.42	0.85	0.9	0.55
	1.14	0.65	0.86	0.62
	1.15	0.75	0.78	0.87
	1.58	0.54	0.67	0.47
	1.23	0.57	0.86	0.56
	1.06	0.43	0.71	0.49
TG	NC	siPDCD4	miR-21a-5p Mimic	miR-21a-5p Mimic+siPDCD4
	0.89	0.43	0.35	0.32
	0.76	0.54	0.45	0.43
	0.81	0.32	0.39	0.29
	0.69	0.42	0.5	0.41
	0.74	0.29	0.51	0.39
	0.79	0.37	0.42	0.46
TC	NC	oePDCD4	miR-21a-5p Mimic	miR-21a-5p Mimic+oePDCD4
	1.76	1.98	0.75	1.23
	1.68	1.91	0.89	0.97
	1.85	2.12	0.71	1.11
	1.54	2.05	0.69	0.89
	1.66	2.01	0.71	1.12
	2.14	1.89	0.63	0.99
TG	NC	oePDCD4	miR-21a-5p Mimic	miR-21a-5p Mimic+oePDCD4
	0.99	1.21	0.56	0.78
	1.23	0.93	0.61	0.59
	0.79	0.88	0.43	0.71
	1.06	1.32	0.39	0.69
	1.31	1.11	0.55	0.75
	1.05	0.83	0.41	0.54
