# Supplementary material for: A cell-free browning strategy: Exosomal miR-21a-5p from ADSCs targets PDCD4 to reshape adipose metabolism
Source: iScience. 2026 Jul 14;29(8):116765. doi: 10.1016/j.isci.2026.116765 (PMC13382807; doi:10.1016/j.isci.2026.116765)
Supplement: Data S1. Raw experimental data generated in this study [file mmc1.zip › All original data/All data for New Figure 6 and New Figure 7/WB quantify data.xlsx]

## Sheet: Sheet1
		Group	Protein	Replicate1	Replicate2	Replicate3	Protein	Replicate1	Replicate2	Replicate3		PDCD4-1/GAPDH-1	PDCD4-2/GAPDH-2	PDCD4-3/GAPDH-3		Relative
	New Figure6	NC	PDCD4	37839.4	39878.8	37536.1	GAPDH	36610.6	32304.6	27770.5		1.03356	1.23446	1.35165		1	1	1
		531		8138.07	10521.9	10243.7		34595.8	39603.2	37404.8		0.235233	0.265683	0.273861		0.227595	0.215222	0.202612
		720		12123.3	9255.68	9090.23		27542.4	34558.7	26902.9		0.440168	0.267825	0.33789		0.425875	0.216957	0.249982
		974		17903.7	29244.9	17854.3		26168.9	36645.7	30285.1		0.684159	0.798047	0.589543		0.661943	0.646474	0.436164
		Group	Protein	Replicate1	Replicate2	Replicate3	Protein	Replicate1	Replicate2	Replicate3		PDCD4-1/GAPDH-1	PDCD4-2/GAPDH-2	PDCD4-3/GAPDH-3		Relative
	New Figure6	NC	PDCD4	40824.6	40574.5	39448	GAPDH	27852.9	30025.1	32941.7		1.46572	1.35135	1.19751		1	1	1
		siPDCD4		22701.1	17466.6	16255.2		26002.6	28862.9	37456.3		0.873033	0.60516	0.433977		0.595635	0.447819	0.3624
		miR-21a-5p mimic		29015.7	22406	15842.2		30318.1	34936.4	28735.5		0.957042	0.641339	0.551309		0.65295	0.474591	0.460379
		siPDCD4+miR-21a-5p mimic		21128.1	19878.9	14360.9		34839.2	26739.1	24714		0.606448	0.74344	0.581084		0.413755	0.550146	0.485243
		Group	Protein	Replicate1	Replicate2	Replicate3	Protein	Replicate1	Replicate2	Replicate3		PDCD4-1/GAPDH-1	PDCD4-2/GAPDH-2	PDCD4-3/GAPDH-3		Relative
	New Figure7	NC	PDCD4	34643.8	25251.4	30045	GAPDH	33367.1	30381.8	25518.5		1.03826	0.989532	1.17738		1	1	1
		oePDCD4		38276.9	37411.5	37849.4		24826.6	19417.8	22309.9		1.54177	1.92666	1.69653		1.48496	1.94704	1.44094
		miR-21a-5p mimic		19815	11264.9	12773.6		26237.8	24260	28966.6		0.755209	0.464342	0.440978		0.727378	0.469254	0.374542
		oePDCD4+miR-21a-5p mimic		31619.8	26936.2	27624.5		37952.9	25426.7	33788.7		0.833132	1.05937	0.817565		0.80243	1.07057	0.694394
