# Supplementary material for: A cell-free browning strategy: Exosomal miR-21a-5p from ADSCs targets PDCD4 to reshape adipose metabolism
Source: iScience. 2026 Jul 14;29(8):116765. doi: 10.1016/j.isci.2026.116765 (PMC13382807; doi:10.1016/j.isci.2026.116765)
Supplement: Data S1. Raw experimental data generated in this study [file mmc1.zip › All original data/Metabolic data for Figure 2 and Figure 5.xlsx]

## Sheet: Metabolic data for Figure 2
Group	No.	Body Weight	Serum Glucose	Serum Insulin	HOMA-IR	TC	TG	inguinal adipose weight
NFD	1	23.7	3.01407	13.17	1.76423	1.68	0.82	0.14
	2	22.9	2.3079	21.54	2.20943	1.8	0.75	0.1
	3	28.3	3.86367	10.33	1.77385	1.58	0.66	0.11
	4	25.4	3.50323	8.5	1.32344	1.77	0.8	0.17
	5	29.4	3.13912	24.97	3.48372	1.62827	0.706008	0.18
	6	25.1	4.40249	18.14	3.54938	1.74246	0.860773	0.14
HFD	7	52	8.93002	22.86	9.0729	2.78	1.56	0.46
	8	48.7	10.723	57.69	27.4938	2.52	1.49	0.49
	9	49.8	5.75413	28.23	7.21951	2.44	1.47	0.6
	10	47.2	5.12888	24.67	5.62353	2.38	1.72	0.4
	11	40.2	4.58454	45.91	9.3545	2.47548	1.43578	0.32
	12	45	11.6921	29.52	15.3401	2.31714	1.3721	0.57
HFD+ADSC-EXOs	13	33.3	4.77401	17.17	3.6431	2.01	1.33	0.2
	14	34	5.92735	25.86	6.81251	2.18	1.21	0.27
	15	31.5	5.06041	16.24	3.65249	2.2	1.18	0.3
	16	33.2	4.83787	19.96	4.29172	1.99	1.27	0.24
	17	30	6.06862	12.89	3.47664	1.99659	1.12775	0.3
	18	32.6	5.85769	27.89	7.26093	2.18	1.4151	0.28
NFD	BW（g）	0min	30min	60min	120min	AUC
1	23.7	3.4	7	5.3	3.9	5.1375
2	22.9	3.6	14.1	11.1	7.5	10.0125
3	28.3	5.9	8.9	7.9	4.8	7.125
4	25.4	6.1	9.2	7.2	6.3	7.3375
5	29.4	4.3	8	5.4	5.1	5.8375
6	25.1	4.3	9	6	4	6.0375
AVE	25.8	4.6	9.36667	7.15	5.26667	6.91458
SD	2.55656	1.14543	2.45981	2.18975	1.39809	1.92881
HFD	BW（g）	0min	30min	60min	120min
7	52	6.8	17.1	12.5	9.1	12.0875
8	48.7	6.1	15.5	11.1	7.4	10.65
9	49.8	6.7	13.9	8.3	6.7	9.1
10	47.2	7.8	15.7	8.6	5.4	9.475
11	40.2	5	12.8	7.5	6.7	8.3125
12	45	6.1	11.8	8.9	6.8	8.75
AVE	47.15	6.41667	14.4667	9.48333	7.01667	9.72917
SD	4.14427	0.932559	1.98662	1.90622	1.2123	1.63113
HFD+ADSC-EXOs	BW（g）	0min	30min	60min	120min
13	33.3	6.5	10.5	7.9	5.6	7.8
14	34	5.9	9.7	7.3	4.5	7.025
15	31.5	4.8	13	6.7	4.9	7.5875
16	33.2	5.1	11.9	6.8	5.5	7.5375
17	30	7.2	13.4	9.3	7.7	9.6625
18	32.6	4.7	9.1	7.1	5.2	6.825
AVE	32.4333	5.7	11.2667	7.51667	5.56667	7.73958
SD	1.45694	1.00995	1.77163	0.972454	1.12012	1.21385

## Sheet: TC and TG for Figure 5
TG	NC	miR-21a-5p Mimic	miR-21a-5p Inhibitor
	0.66	0.38	0.79
	0.6	0.4	0.7
	0.56	0.45	0.71
TC	NC	miR-21a-5p Mimic	miR-21a-5p Inhibitor
	1	0.83	1.38
	1.28	0.78	1.34
	1.07	0.73	1.33
