# Supplementary material for: A cell-free browning strategy: Exosomal miR-21a-5p from ADSCs targets PDCD4 to reshape adipose metabolism
Source: iScience. 2026 Jul 14;29(8):116765. doi: 10.1016/j.isci.2026.116765 (PMC13382807; doi:10.1016/j.isci.2026.116765)
Supplement: Data S1. Raw experimental data generated in this study [file mmc1.zip › All original data/qPCR related data/qPCR/Figure 2 PCR.xlsx]

## Sheet: Sheet1
		基因							平均值				△CT=CT目的基因-CtU6			△△CT=△CT实验-△CT对照			扩增倍数=2-△△CT
	标本编号	β-actin	β-actin	PGC1α	PGC1α	UCP-1	UCP-1		β-actin	PGC1α	UCP-1		PGC1α	UCP-1		PGC1α	UCP-1		PGC1α	UCP-1
NFD	66	27.9711	27.7533	30.2754	31.0587	30.1819	29.2859		27.8622	30.667	29.7339		2.80481	1.87173		-0.200275	-0.00971315		1.14892	1.00676
	67	28.6452	28.5888	31.584	31.887	30.2468	31.2824		28.617	31.7355	30.7646		3.11852	2.14759		0.113438	0.26615		0.924383	0.831535
	68	29.0423	29.5653	31.9766	32.3867	30.8678	30.9746		29.3038	32.3867	30.9212		3.0829	1.61739		0.0778084	-0.264058		0.947496	1.20085
	69	28.7155	28.4771	32.4784	30.7424	30.6883	30.2824		28.5963	31.6104	30.4854		3.01412	1.88906		0.00902848	0.00762093		0.993761	0.994732
HFD	1	26.2243	26.3979	31.4784	31.2636	29.4675	29.697		26.3111	31.371	29.5823		5.0599	3.27116		2.05481	1.38972		0.24068	0.38164
	12	27.7631	26.7714	32.475	31.6243	30.8678	30.6697		27.2673	32.0497	30.7687		4.78239	3.50147		1.7773	1.62002		0.291729	0.325331
	35	26.767	28.5843	31.9242	32.8207	31.759	30.3028		27.6756	32.3724	31.0309		4.69677	3.35526		1.69168	1.47382		0.309566	0.360028
	37	27.6129	26.2164	32.7537	31.4184	30.8729	30.6697		26.9147	32.086	30.7713		5.17137	3.8566		2.16628	1.97516		0.222784	0.254342
HFD+ADSC-EXO	57	25.955	27.7081	30.2697	30.2423	29.1013	29.3087		26.8315	30.256	29.205		3.42447	2.37345		0.419388	0.492006		0.747742	0.711036
	58	25.0096	28.4675	29.2993	31.0881	29.0576	29.6983		26.7386	30.1937	29.3779		3.45513	2.63938		0.450041	0.75794		0.732022	0.59134
	59	25.3452	26.6958	29.5867	28.7458	28.4968	28.4258		26.0205	29.1662	28.4613		3.14573	2.44081		0.140646	0.559365		0.907113	0.678601
	61	28.0382	27.4771	30.2066	31.7108	29.9681	30.7108		27.7576	30.9587	30.3394		3.20103	2.58177		0.195943	0.700323		0.873002	0.615434
																			√	√
															对照组平均值
															PGC1α	UCP-1
															3.00509	1.88144
		基因							平均值				△CT=CT目的基因-CtU6			△△CT=△CT实验-△CT对照			扩增倍数=2-△△CT
	标本编号	β-actin	β-actin	CEBPα	CEBPα	PPAR-γ	PPAR-γ		β-actin	CEBPα	PPAR-γ		CEBPα	PPAR-γ		CEBPα	PPAR-γ		CEBPα	PPAR-γ
NFD	66	32.95	33.6012	32.5953	32.6771	30.1429	32.554		33.2756	32.6362	31.3484		-0.639406	-1.92716		-0.178634	-0.118076		1.13181	1.08529
	67	32.8413	32.1346	31.6898	31.759	30.5358	31.1484		32.4879	31.7244	30.8421		-0.763526	-1.64585		-0.302754	0.163234		1.2335	0.893021
	68	32.2194	32.7544	32.5909	32.4241	30.5102	31.1586		32.4869	32.5075	30.8344		0.0206167	-1.65252		0.481389	0.156569		0.716288	0.897156
	69	32.7842	33.2358	32.7639	32.7511	30.5629	31.4355		33.01	32.7575	30.9992		-0.2525	-2.01081		0.208271	-0.201727		0.865574	1.15007
HFD	1	31.7908	30.3146	29.5019	29.2358	28.5323	27.0703		31.0527	29.3689	27.8013		-1.68382	-3.25141		-1.22305	-1.44232		2.33439	2.71758
	12	31.9872	31.4707	30.1613	30.2417	28.2819	28.047		31.7289	30.2015	28.1645		-1.52739	-3.56446		-1.06662	-1.75537		2.09452	3.37613
	35	32.0883	30.1943	30.0578	29.7537	30.1831	26.3999		31.1413	29.9057	28.2915		-1.23553	-2.84978		-0.774754	-1.04069		1.7109	2.05721
	37	31.3599	32.3092	30.1586	30.8349	29.6457	28.3296		31.8346	30.4967	28.9876		-1.33784	-2.84695		-0.877071	-1.03786		1.83664	2.05318
HFD+ADSC-EXO	57	31.843	32.0916	30.0634	31.8302	29.5465	29.6876		31.9673	30.9468	29.6171		-1.02051	-2.35027		-0.559742	-0.541182		1.47401	1.45516
	58	29.8442	31.3158	30.3028	30.2417	28.6473	28.2267		30.58	30.2723	28.437		-0.307733	-2.14298		0.153039	-0.333898		0.899354	1.26041
	59	32.3836	31.5932	30.6697	32.567	29.4036	29.3688		31.9884	31.6183	29.3862		-0.370071	-2.60219		0.0907004	-0.793103		0.939067	1.7328
	61	31.7924	30.3014	30.1911	30.2713	28.7041	29.1576		31.0469	30.2312	28.9309		-0.815651	-2.11603		-0.354879	-0.306946		1.27888	1.23709
																										√
																对照组平均值
																CEBPα	PPAR-γ
																-0.460772	-1.80909
		基因							平均值				△CT=CT目的基因-CtU6			△△CT=△CT实验-△CT对照			扩增倍数=2-△△CT
	标本编号	U6	U6	miR-21a-5p	miR-21a-5p				U6	miR-21a-5p			miR-21a-5p			miR-21a-5p			miR-21a-5p
NFD	66	32.0825	31.9487	28.8505	28.9235				32.0156	28.887			-3.12861			-0.308625			1.23853
	68	28.9226	28.1701	26.0251	25.9317				28.5463	25.9784			-2.56793			0.252052			0.839701
	69	28.5258	28.2515	25.7517	25.4988				28.3887	25.6253			-2.76341			0.0565733			0.961545
HFD	1	27.2985	27.329	27.9044	26.2526				27.3137	27.0785			-0.235235			2.58475			0.166691
	12	27.2423	27.676	26.4144	27.3341				27.4592	26.8742			-0.584932			2.23505			0.212413
	35	29.4564	32.0343	29.447	30.2941				30.7454	29.8706			-0.874814			1.94517			0.259684
HFD+ADSC-EXO	57	33.4837	31.0265	28.2986	28.4119				32.2551	28.3552			-3.89991			-1.07992			2.11392
	58	29.6199	31.7328	27.1015	27.1264				30.6763	27.114			-3.56239			-0.742405			1.67296
	59	31.9693	31.742	29.1795	27.0555				31.8557	28.1175			-3.73814			-0.918152			1.88969
																对照组平均值
																miR-21a-5p
																-2.81999
