# Supplementary material for: A cell-free browning strategy: Exosomal miR-21a-5p from ADSCs targets PDCD4 to reshape adipose metabolism
Source: iScience. 2026 Jul 14;29(8):116765. doi: 10.1016/j.isci.2026.116765 (PMC13382807; doi:10.1016/j.isci.2026.116765)
Supplement: Data S1. Raw experimental data generated in this study [file mmc1.zip › All original data/qPCR related data/qPCR/Figure 4 PCR.xlsx]

## Sheet: Sheet1
	基因							平均值				△CT=CT目的基因-CtAction			△△CT=△CT实验-△CT对照			扩增倍数=2-△△CT
	β-actin	β-actin	CEBPα	CEBPα	PPAR-γ	PPAR-γ		β-actin	CEBPα	PPAR-γ		CEBPα	PPAR-γ		CEBPα	PPAR-γ		CEBPα	PPAR-γ
Day0	31.8071	30.2875	25.1227	26.1456	30.4802	30.701		31.0473	25.6341	30.5906		-5.41315	-0.456661		0.029671	0.101981		0.979644	0.931753
	30.8401	31.6769	26.0679	25.3619	31.6894	30.0045		31.2585	25.7149	30.847		-5.54358	-0.411522		-0.100759	0.14712		1.07234	0.903051
	31.4478	31.1908	26.29	25.6051	30.1107	30.9123		31.3193	25.9475	30.5115		-5.37174	-0.807743		0.0710878	-0.249101		0.95192	1.18847
Day4	33.9507	34.6179	28.2956	28.0367	32.6021	32.6576		34.2843	28.1661	32.6299		-6.11814	-1.65443		-0.675314	-1.09579		1.59694	2.1373
	34.8081	33.3181	27.955	27.8782	32.3897	32.4649		34.0631	27.9166	32.4273		-6.14654	-1.63581		-0.703718	-1.07717		1.6287	2.10989
	33.55	34.0811	27.0899	28.259	31.7553	32.3743		33.8155	27.6745	32.0648		-6.14108	-1.75074		-0.698255	-1.1921		1.62254	2.28485
Day8	33.5571	33.4359	27.2664	27.1534	30.8234	31.8164		33.4965	27.2099	31.3199		-6.28656	-2.17656		-0.843739	-1.61792		1.7947	3.06932
	33.9689	34.0045	26.2851	28.9458	32.4291	31.1349		33.9867	27.6155	31.782		-6.37128	-2.2047		-0.928451	-1.64606		1.90323	3.12978
	34.3383	34.352	27.8234	27.8602	31.1956	32.3914		34.3452	27.8418	31.7935		-6.50333	-2.55168		-1.06051	-1.99304		2.08567	3.98075
Day10	34.86	33.9865	27.8557	27.0217	31.8556	30.6969		34.4233	27.4387	31.2762		-6.98457	-3.14707		-1.54174	-2.58843		2.91146	6.01444
	34.3341	34.795	27.2349	28.286	31.6332	31.1956		34.5646	27.7604	31.4144		-6.80415	-3.15021		-1.36132	-2.59157		2.56921	6.02753
	34.3084	33.9342	27.3737	27.7607	31.1289	31.5459		34.1213	27.5672	31.3374		-6.55412	-2.78389		-1.11129	-2.22525		2.16039	4.67592
															对照组平均值
															CEBPα	PPAR-γ
															-5.44283	-0.558642
	基因							平均值				△CT=CT目的基因-CtAction			△△CT=△CT实验-△CT对照			扩增倍数=2-△△CT
	β-actin	β-actin	UCP-1	UCP-1	PGC1α	PGC1α		β-actin	UCP-1	PGC1α		UCP-1	PGC1α		UCP-1	PGC1α		UCP-1	PGC1α
Day0	34.7157	34.808	31.075	31.2177	32.3303	31.8365		34.7619	31.1463	32.0834		-3.61551	-2.67845		0.0782487	0.104265		0.947207	0.930279
	34.559	34.7768	31.0224	31.1204	31.912	31.975		34.6679	31.0714	31.9435		-3.59647	-2.72437		0.0972835	0.0583461		0.934791	0.960364
	35.3827	35.2591	31.7333	31.1699	32.3756	32.3756		35.3209	31.4516	32.3756		-3.86929	-2.94532		-0.175532	-0.162611		1.12938	1.11931
Day4	33.4976	33.7625	30.3693	30.2996	31.2483	31.0483		33.63	30.3345	31.1483		-3.29556	-2.48172		0.398193	0.300996		0.758808	0.811692
	33.4229	33.2489	30.0241	30.2464	31.0628	30.7661		33.3359	30.1353	30.9144		-3.20063	-2.42148		0.493128	0.361231		0.710483	0.7785
	32.9984	33.4893	30.2346	29.6319	30.7457	31.1205		33.2438	29.9333	30.9331		-3.31058	-2.31075		0.38318	0.471956		0.766746	0.720986
Day8	32.2517	33.2464	30.2522	30.0652	32.7907	31.9791		32.7491	30.1587	32.3849		-2.59034	-0.364185		1.10342	2.41853		0.465413	0.187047
	32.4427	33.3943	30.3665	30.6331	31.8668	31.9867		32.9185	30.4998	31.9267		-2.41872	-0.991784		1.27503	1.79093		0.413216	0.288986
	32.8028	32.8467	30.2874	30.0218	31.8754	31.9403		32.8247	30.1546	31.9078		-2.67013	-0.916909		1.02363	1.8658		0.491877	0.274371
Day10	32.3554	32.6331	30.9117	30.8224	33.8907	33.8907		32.4943	30.8671	33.8907		-1.6272	1.39647		2.06655	4.17919		0.238729	0.0552001
	32.2591	32.7768	30.9107	31.1699	34.276	34.276		32.518	31.0403	34.276		-1.47764	1.75805		2.21612	4.54076		0.21522	0.0429629
	32.7625	32.975	31.8784	31.6219	34.4836	34.4836		32.8687	31.7502	34.4836		-1.11859	1.61484		2.57517	4.39755		0.167802	0.0474467
															对照组平均值
															ucp1	pgc1a
															-3.69376	-2.78271
	基因							平均值				△CT=CT目的基因-CtAction			△△CT=△CT实验-△CT对照			扩增倍数=2-△△CT
	U6	U6	miR-21a-5p	miR-21a-5p				U6	miR-21a-5p			miR-21a-5p			miR-21a-5p			miR-21a-5p
Day0	31.7771	31.0978	27.8755	27.7496				31.4375	27.8126			-3.62491			0.0474831			0.967623
	31.631	31.3089	27.9042	27.6999				31.4699	27.802			-3.66789			0.00450675			0.996881
	31.7092	30.8982	27.2662	27.8925				31.3037	27.5793			-3.72438			-0.0519899			1.03669
Day4	30.8105	31.9563	28.2415	28.1784				31.3834	28.21			-3.17346			0.498932			0.70763
	30.2158	30.7078	27.283	27.4417				30.4618	27.3623			-3.09945			0.572945			0.672243
	30.2061	29.8666	27.0286	27.1479				30.0363	27.0882			-2.94811			0.724279			0.6053
Day8	30.0364	29.9067	29.1416	28.8268				29.9716	28.9842			-0.987388			2.68501			0.155501
	29.7453	30.8481	29.4964	29.9752				30.2967	29.7358			-0.560884			3.11151			0.115702
	33.7623	32.6624	31.9847	31.8344				33.2123	31.9095			-1.30282			2.36957			0.193503
Day10	32.7771	32.4564	32.9896	32.9976				32.6167	32.9936			0.376901			4.04929			0.0604005
	31.631	30.953	32.956	32.7771				31.292	32.8666			1.57456			5.24695			0.0263336
	28.7092	28.5203	29.5187	30.631				28.6148	30.0748			1.46009			5.13248			0.0285082
															对照组平均值
															-3.67239
