# Supplementary material for: A cell-free browning strategy: Exosomal miR-21a-5p from ADSCs targets PDCD4 to reshape adipose metabolism
Source: iScience. 2026 Jul 14;29(8):116765. doi: 10.1016/j.isci.2026.116765 (PMC13382807; doi:10.1016/j.isci.2026.116765)
Supplement: Data S1. Raw experimental data generated in this study [file mmc1.zip › All original data/qPCR related data/qPCR/Figure 5 PCR.xlsx]

## Sheet: Sheet3
		基因									平均值				△CT=CT目的基因-CtAction			△△CT=△CT实验-△CT对照			扩增倍数=2-△△CT
	标本编号	Action	Action	Pgc1α	Pgc1α	Pgc1α	Ucp1	Ucp1	Ucp1		Action	Pgc1α	Ucp1		Pgc1α	Ucp1		Pgc1α	Ucp1		Pgc1α	Ucp1
Control		33.3095	33.5288	30.2181	30.9665		29.0213	30.1418			33.4191	30.5923	29.5816		-2.8268	-3.83756		0.26075	0.29463		0.834654	0.815281
		32.5582	34.6769	30.9004	30.2078		29.0931				33.6176	30.5541	29.0931		-3.06351	-4.52454		0.024038	-0.392352		0.983476	1.31253
		35.0285	35.9191	31.9944	32.2085		30.0492	32.8295			35.4738	32.1014	31.4393		-3.37234	-4.03446		-0.284788	0.0977219		1.21823	0.934507
诱		33.3619	33.6179	34.412	33.3981			32.4599			33.4899	33.905	32.4599		0.415175	-1.02991		3.50273	3.10227		0.0882215	0.116446
		33.821	33.3181	33.5396	33.5813		33.1908	32.352			33.5696	33.5605	32.7714		-0.00912565	-0.798225		3.07843	3.33396		0.118386	0.0991694
		34.0891	34.0811	34.3734	34.0756		33.285	33.7344			34.0851	34.2245	33.5097		0.13945	-0.575402		3.227	3.55678		0.106801	0.0849771
Mimic		32.9514	33.8533	31.108	32.0589		30.276				33.4024	31.5835	30.276		-1.8189	-3.12636		1.26865	1.00583		0.415049	0.497984
		33.4209	34.0045	31.3938	31.7882		31.07	30.352			33.7127	31.591	30.711		-2.12171	-3.00171		0.965837	1.13048		0.511981	0.456764
		33.8075	33.352	31.3071	31.1626		31.1087	30.2354			33.5798	31.2349	30.672		-2.34492	-2.90777		0.742626	1.22442		0.597651	0.427971
NC		33.3813	33.9865	33.6008	34.2986		32.7922				33.6839	33.9497	32.7922		0.265785	-0.891741		3.35334	3.24044		0.0978465	0.105811
		34.6866	34.795	33.9346	34.5688			33.7098			34.7408	34.2517	33.7098		-0.489113	-1.03099		2.59844	3.1012		0.165117	0.116532
		33.7004	33.9342	33.2353	33.731		33.2897	32.0589			33.8173	33.4831	32.6743		-0.334185	-1.14302		2.75337	2.98916		0.148304	0.125943
																					√	√
															对照组平均值
															Pgc1α	Ucp1
															-3.08755	-4.13219

## Sheet: 细胞PCR
		基因									平均值				△CT=CT目的基因-CtAction			△△CT=△CT实验-△CT对照			扩增倍数=2-△△CT
	标本编号	β-actin	β-actin	PGC1α	PGC1α		UCP-1	UCP-1			β-actin	PGC1α	UCP-1		PGC1α	UCP-1		PGC1α	UCP-1		PGC1α	UCP-1
NC		31.2892	32.0651	32.0779	30.0583		31.5732	30.1819			31.6772	31.0681	30.8776		-0.609078	-0.79959		-0.0156741	-0.00870088		1.01092	1.00605
		31.367	30.9662	30.1379	31.1686		30.301	30.1367			31.1666	30.6533	30.2189		-0.51335	-0.947732		0.080054	-0.156843		0.946022	1.11484
		32.3824	31.4463	31.1376	31.3756		31.3341	31.2439			31.9144	31.2566	31.289		-0.657784	-0.625345		-0.0643799	0.165544		1.04564	0.891592
miR-21a-5p Mimic		31.2042	32.1438	29.2783	30.0548		30.3992	30.2793			31.674	29.6666	30.3392		-2.00745	-1.33478		-1.41404	-0.543895		2.66483	1.4579
		33.269	32.131	30.2766	30.6277		31.2529	31.3865			32.7	30.4521	31.3197		-2.24787	-1.38032		-1.65447	-0.589433		3.14807	1.50466
		32.4545	32.799	30.4573	30.2015		31.9769	30.6794			32.6268	30.3294	31.3282		-2.29741	-1.29863		-1.704	-0.507742		3.25803	1.42182
miR-21a-5p Inhibitor		33.3612	32.5631	34.3707	33.1082		33.9191	31.8438			32.9622	33.7394	32.8815		0.777231	-0.080727		1.37064	0.710162		0.386721	0.611252
		34.3903	31.9624	32.741	33.811		34.6179	32.131			33.1764	33.276	33.3745		0.099659	0.198093		0.693063	0.988982		0.618539	0.503833
		32.783	31.528	34.7017	32.3546		35.3181	32.799			32.1555	33.5281	34.0586		1.37266	1.90311		1.96606	2.694		0.25595	0.154535
																					√	√
															对照组平均值
															PGC1α	UCP-1
															-0.593404	-0.790889
		基因									平均值				△CT=CT目的基因-CtAction			△△CT=△CT实验-△CT对照			扩增倍数=2-△△CT
	标本编号	β-actin	β-actin	PPAR-γ	PPAR-γ		CEBPα	CEBPα			β-actin	PPAR-γ	CEBPα		PPAR-γ	CEBPα		PPAR-γ	CEBPα		PPAR-γ	CEBPα
NC		33.3095	33.5288	30.2181	30.9665		29.0213	30.1418			33.4191	30.5923	29.5816		-2.8268	-3.83756		0.208697	-0.0243407		0.95459	1.01701
		32.5582	34.6769	30.9004	30.2078		29.0931	30.799			33.6176	30.5541	29.9461		-3.06351	-3.67154		-0.0280158	0.141674		1.01961	0.906467
		35.0285	35.9191	31.9944	32.5209		30.7918	32.2946			35.4738	32.2576	31.5432		-3.21618	-3.93055		-0.180681	-0.117334		1.13342	1.08473
miR-21a-5p Mimic		33.3619	33.6179	32.412	31.3981		31.0799	30.4599			33.4899	31.905	30.7699		-1.58483	-2.71994		1.45067	1.09328		0.365851	0.468695
		33.821	33.3181	32.5396	31.5813		31.1908	30.7352			33.5696	32.0605	30.963		-1.50913	-2.6066		1.52637	1.20661		0.347149	0.433285
		34.0891	34.0811	34.3734	32.0756		30.285	31.7344			34.0851	33.2245	31.0097		-0.86055	-3.0754		2.17495	0.737812		0.22145	0.599648
miR-21a-5p Inhibitor		32.9514	33.9853	30.108	29.5894		29.276	29.099			33.4684	29.8487	29.1875		-3.61968	-4.28086		-0.584183	-0.467641		1.49919	1.38285
		33.4209	34.0045	30.0338	29.7882		29.07	30.0352			33.7127	29.911	29.5526		-3.80171	-4.16013		-0.766217	-0.346911		1.7008	1.27183
		33.8075	33.352	29.4713	29.9626		29.3867	29.2354			33.5798	29.7169	29.311		-3.86284	-4.26876		-0.827348	-0.455548		1.77442	1.3713
																					√	√
															对照组平均值
															PPAR-γ	CEBPα
															-3.0355	-3.81321
		基因									平均值				△CT=CT目的基因-CtAction			△△CT=△CT实验-△CT对照			扩增倍数=2-△△CT
	样本编号	U6	U6	miR-21a-5p	miR-21a-5p						U6	miR-21a-5p			miR-21a-5p			miR-21a-5p			miR-21a-5p
NC		31.3089	31.8751	30.2181	30.2967						31.592	30.2574			-1.33467			0.0670475			0.95459
		31.5578	31.0268	30.1906	29.7769						31.2923	29.9838			-1.30851			0.0932029			0.937439
		32.85	32.9191	30.4366	32.2085						32.8845	31.3225			-1.56197			-0.16025			1.11748
miR-21a-5p Mimic		33.3813	33.9865	31.6008	31.2986						33.6839	31.4497			-2.23422			-0.832498			1.78077
		34.6866	34.795	31.9346	32.5688						34.7408	32.2517			-2.48911			-1.0874			2.1249
		33.7004	33.9342	31.2353	31.731						33.8173	31.4831			-2.33418			-0.932467			1.90854
miR-21a-5p Inhibitor		32.3903	31.9624	33.07	33.352						32.1764	33.211			1.03465			2.43637			0.184748
		31.3619	33.6179	33.8668	32.2354						32.4899	33.0511			0.561232			1.96295			0.256503
		33.3612	32.5631	33.8385	33.9829						32.9622	33.9107			0.948518			2.35024			0.196114
																					√
															对照组平均值
															RNA
															-1.40172
