# Supplementary material for: A cell-free browning strategy: Exosomal miR-21a-5p from ADSCs targets PDCD4 to reshape adipose metabolism
Source: iScience. 2026 Jul 14;29(8):116765. doi: 10.1016/j.isci.2026.116765 (PMC13382807; doi:10.1016/j.isci.2026.116765)
Supplement: Data S1. Raw experimental data generated in this study [file mmc1.zip › All original data/WB related data/WB bands quantity.xlsx]

## Sheet: Sheet1
	组别	蛋白	Replicate1	Replicate2	Replicate3	蛋白	Replicate1	Replicate2	Replicate3		目的1/内参1	目的2/内参2	目的3/内参3		归一
Figure4
	NFD	PDCD4	35233.4	29467.4	43144	GAPDH	57992.2	52906.4	49611.8		0.607554	0.556972	0.869632		1	1	1
	HFD		59841.9	54222.3	47703.6		59145.1	63696.3	46493		1.01178	0.851263	1.02604		1.66533	1.52838	1.17985
	HFD+ADSC-EXOs		29841.9	20564.1	38718.5		53801.9	54044.2	44870.1		0.554663	0.380505	0.862902		0.912944	0.683167	0.99226
	NFD	LXR-α	39694	53841.8	51454.9	GAPDH	48573.4	54327.2	48705.5		0.817196	0.991064	1.05645		1	1	1
	HFD		9466.72	3267.52	21360.6		51088.5	56047.8	56257.2		0.1853	0.0582988	0.379695		0.226752	0.0588244	0.359406
	HFD+ADSC-EXOs		33150.6	39843.3	32491.7		50164.9	48835.5	45178.7		0.660831	0.815868	0.719183		0.808657	0.823224	0.680755
	NFD	p-Akt	54866.6	48865.7	52198.8	Akt	48294.3	41612.6	48014.2		1.13609	1.1743	1.08715		1	1	1
	HFD		16359.5	15972.6	17868.3		53211.8	50455.8	49823.7		0.307442	0.316567	0.358631		0.270614	0.26958	0.32988
	HFD+ADSC-EXOs		33340.3	29298	43355.8		48882.3	52872.5	50381.8		0.682051	0.554126	0.860545		0.600351	0.471877	0.791557
	NFD	UCP-1	58310.2	60307.9	53590.5	GAPDH	53402.6	42421.5	46436.1		1.0919	1.42164	1.15407		1	1	1
	HFD		22054.7	22726.5	20976.5		50082.5	45201.3	50414.3		0.440367	0.502785	0.416082		0.403304	0.353666	0.360534
	HFD+ADSC-EXOs		45126.1	27572.3	39823.3		46269.1	39129.4	47823.6		0.975295	0.704643	0.832713		0.893211	0.495656	0.721545
Figure5
	Day0	PDCD4	9037.34	4888.73	8363.51	GAPDH	36066.4	33702	37704.2		0.250575	0.145058	0.221819		1	1	1
	Day4		15712.4	9775.02	12928.9		35232.5	32789.7	32417.5		0.445964	0.298112	0.398826		1.77976	2.05513	1.79798
	Day8		29401.2	18096.3	28928.6		38113.8	33555.2	38667.7		0.771406	0.539299	0.748135		3.07855	3.71782	3.37273
	Day10		45559.7	35924.6	45761		40269.9	29442.2	35271.8		1.13136	1.22017	1.29738		4.51505	8.41164	5.84882
	Day0	UCP-1	51276.5	46620.1	41905.2	GAPDH	36066.4	33702	37704.2		1.42172	1.38331	1.11142		1	1	1
	Day4		38683.8	33111.8	25942.7		35232.5	32789.7	32417.5		1.09796	1.00982	0.80027		0.772271	0.730006	0.720043
	Day8		29531.2	17789.7	20469		38113.8	33555.2	38667.7		0.774817	0.530161	0.529358		0.544984	0.383257	0.476289
	Day10		4647.5	15841.6	7841.75		40269.9	29442.2	35271.8		0.115409	0.538059	0.222323		0.0811752	0.388966	0.200035
Figure6
	NC	PDCD4	39363.7	44151	46504.1	GAPDH	43726.5	44983.1	51653.5		0.900225	0.981503	0.900308		1	1	1
	miR-21a-5p Mimic		21153.8	10662.5	20935.6		45439.5	50688.9	45677.3		0.465538	0.210352	0.458338		0.517135	0.214317	0.509089
	miR-21a-5p Inhibitor		49465.9	66679.3	54064		39545.7	48437.8	48816.2		1.25085	1.3766	1.1075		1.38949	1.40254	1.23014
	NC	LXR-α	29369.4	29716.1	35904.9	GAPDH	42540	43504.6	43490.5		0.690395	0.683056	0.825579		1	1	1
	miR-21a-5p Mimic		40365.6	61508.4	61312.6		48624.1	49952.2	48336		0.830158	1.23135	1.26847		1.20244	1.8027	1.53646
	miR-21a-5p Inhibitor		5046.93	4657.73	12080.4		40788.4	49311.3	46773.8		0.123735	0.0944557	0.258273		0.179223	0.138284	0.312838
	NC	p-Akt	38082	40624.9	42397	Akt	51633.5	52165.1	58501.8		0.737543	0.778774	0.724712		1	1	1
	miR-21a-5p Mimic		49742	55654.8	61888.8		51910.1	53885.6	60115.3		0.958234	1.03283	1.0295		1.29922	1.32623	1.42057
	miR-21a-5p Inhibitor		32447.5	26463.5	30597.9		49975.6	52753.6	55833.3		0.649267	0.501644	0.548023		0.88031	0.644145	0.756193
	NC	UCP-1	35562	39139.6	33667.7	GAPDH	52120.8	38203.3	44670.4		0.682299	1.02451	0.75369		1	1	1
	miR-21a-5p Mimic		49706	70387.4	57276.8		50011.3	43086.7	45467.4		0.993896	1.63362	1.25973		1.45669	1.59454	1.67142
	miR-21a-5p Inhibitor		13949.7	22280.2	28255.5		48503.9	45327.7	46216.1		0.2876	0.491536	0.611378		0.421516	0.479778	0.81118
